# Supplementary material for: Voluntary HIV Testing and Counselling Initiatives in Occupational Settings: A Scoping Review
Source: Int J Environ Res Public Health. 2025 Feb 12;22(2):263. doi: 10.3390/ijerph22020263 (PMC11855878; doi:10.3390/ijerph22020263)
Supplement: Supplementary file 1 [file ijerph-22-00263-s001.zip]

Archive with 5 entries (5 files):
- Table S1 PRISMA-ScR checklist.pdf
- Table S2 Modified JBI data extraction tool..pdf
- Table S3 TIDieR-Lite checklist.pdf
- Text S1 Search strategy.pdf
- Text S2 Excluded studies.pdf
